# Supplementary material for: Association of Interleukin-6 Signaling and C-Reactive Protein With Intracranial Aneurysm: A Mendelian Randomization and Genetic Correlation Study
Source: Front Genet. 2021 Jun 8;12:679363. doi: 10.3389/fgene.2021.679363 (PMC8219052; doi:10.3389/fgene.2021.679363)
Supplement: Supplementary Table 1 — Characteristics of sIL6R-associated SNPs. [file Table_1.XLSX]

## Sheet: Table S1
Table S1 Characteristics of sIL6R-associated SNPs
			sIL6R GWAS											IA GWAS						SAH GWAS						uIA GWAS
SNP	Chr	Position	EA	OA	eaf	beta	se	p	N	F statistic	VE	Identified in IA GWAS	Proxy SNP (r^2)	EA	OA	eaf	beta	se	p	EA	OA	eaf	beta	se	p	EA	OA	eaf	beta	se	p
rs12126142	1	154425456	A	G	0.39	0.955	0.007	3.4E-4116	21756	19192	0.4343	Yes	NA	A	G	0.38	0.001	0.022	0.96	A	G	0.38	-0.012	0.025	0.64	A	G	0.38	0.038	0.04	0.34
rs77994623	1	154505106	T	C	0.17	-0.506	0.012	8.43E-374	21756	1718	0.0722	Yes	NA	T	C	0.16	0.008	0.033	0.82	T	C	0.16	0.019	0.038	0.62	T	C	0.16	-0.057	0.061	0.35
rs4601580	1	154394417	A	T	0.53	0.375	0.01	1.81e-295	20791	1355	0.0702	No	NA	NA	NA	NA	NA	NA	NA	NA	NA	NA	NA	NA	NA	NA	NA	NA	NA	NA	NA
rs11264224	1	154568086	A	C	0.82	-0.452	0.012	1.74e-295	20791	1350	0.0603	No	NA	NA	NA	NA	NA	NA	NA	NA	NA	NA	NA	NA	NA	NA	NA	NA	NA	NA	NA
rs9427117*†	1	154632231	C	G	0.48	-0.28	0.01	3.88e-179	21756	818	0.0392	Yes	NA	NA	NA	NA	NA	NA	NA	NA	NA	NA	NA	NA	NA	NA	NA	NA	NA	NA	NA
rs3766924	1	154571826	T	C	0.22	-0.312	0.012	3.71e-161	21756	738	0.0335	Yes	NA	T	C	0.21	0.025	0.026	0.33	T	C	0.21	0.028	0.03	0.34	T	C	0.21	-0.01	0.048	0.84
rs79438587	1	154342517	T	C	0.18	0.366	0.014	1.32e-157	20791	712	0.0395	No	NA	NA	NA	NA	NA	NA	NA	NA	NA	NA	NA	NA	NA	NA	NA	NA	NA	NA	NA
rs9803896	1	154347450	A	G	0.15	0.307	0.013	1.57e-131	21756	592	0.024	Yes	NA	A	G	0.15	-0.036	0.031	0.25	A	G	0.15	-0.058	0.037	0.12	A	G	0.15	-0.013	0.054	0.81
rs41269913	1	154461480	T	C	0.04	0.69	0.031	1.75e-112	15984	509	0.0366	No	NA	NA	NA	NA	NA	NA	NA	NA	NA	NA	NA	NA	NA	NA	NA	NA	NA	NA	NA
rs35013837	1	154480123	T	C	0.15	0.3	0.014	5.27e-103	20791	467	0.023	No	NA	NA	NA	NA	NA	NA	NA	NA	NA	NA	NA	NA	NA	NA	NA	NA	NA	NA	NA
rs79778789	1	154409434	A	G	0.96	-0.717	0.034	1.28e-97	15019	440	0.0395	No	NA	NA	NA	NA	NA	NA	NA	NA	NA	NA	NA	NA	NA	NA	NA	NA	NA	NA	NA
rs113580743	1	154420333	A	G	0.06	-0.531	0.026	2.53e-94	16219	423	0.0318	No	NA	NA	NA	NA	NA	NA	NA	NA	NA	NA	NA	NA	NA	NA	NA	NA	NA	NA	NA
rs116059394	1	154483655	A	G	0.94	0.379	0.019	2.87e-92	20791	416	0.0162	No	NA	NA	NA	NA	NA	NA	NA	NA	NA	NA	NA	NA	NA	NA	NA	NA	NA	NA	NA
rs188727323	1	154617961	T	C	0.77	0.401	0.02	2.74e-88	8443	398	0.057	No	NA	NA	NA	NA	NA	NA	NA	NA	NA	NA	NA	NA	NA	NA	NA	NA	NA	NA	NA
rs35221765	1	154345344	A	G	0.27	-0.203	0.011	8.55e-80	21756	360	0.0163	Yes	NA	A	G	0.26	0.024	0.025	0.35	A	G	0.26	0.045	0.03	0.13	A	G	0.26	-0.034	0.045	0.44
rs76289529	1	154516404	T	C	0.03	0.652	0.035	1.91e-77	15984	347	0.0247	No	NA	NA	NA	NA	NA	NA	NA	NA	NA	NA	NA	NA	NA	NA	NA	NA	NA	NA	NA
rs79219014	1	154415675	T	G	0.03	0.678	0.041	3.55e-61	14524	272	0.0268	No	NA	NA	NA	NA	NA	NA	NA	NA	NA	NA	NA	NA	NA	NA	NA	NA	NA	NA	NA
rs145262901	1	154394484	A	G	0.02	0.711	0.046	1.25e-53	15640	238	0.0198	No	NA	NA	NA	NA	NA	NA	NA	NA	NA	NA	NA	NA	NA	NA	NA	NA	NA	NA	NA
rs116037345	1	154404454	T	C	0.03	-0.509	0.033	1.97e-53	19378	236	0.0151	Yes	NA	T	C	0.03	0.061	0.064	0.34	T	C	0.03	0.05	0.075	0.5	T	C	0.03	0.104	0.116	0.37
rs147830103	1	154509061	A	G	0.03	-0.548	0.037	5.58e-50	15984	220	0.0175	No	NA	NA	NA	NA	NA	NA	NA	NA	NA	NA	NA	NA	NA	NA	NA	NA	NA	NA	NA
rs116141616	1	154416069	A	G	0.03	-0.574	0.04	9.27e-48	18697	211	0.0191	No	NA	NA	NA	NA	NA	NA	NA	NA	NA	NA	NA	NA	NA	NA	NA	NA	NA	NA	NA
rs61806853	1	154154587	T	C	0.95	-0.277	0.019	5.89e-47	18362	208	0.0073	No	NA	NA	NA	NA	NA	NA	NA	NA	NA	NA	NA	NA	NA	NA	NA	NA	NA	NA	NA
rs3103309	1	154270877	T	C	0.37	0.15	0.011	1.14e-43	18362	192	0.0104	Yes	NA	T	C	0.35	0.02	0.024	0.39	T	C	0.35	0.011	0.028	0.68	T	C	0.35	0.018	0.042	0.66
rs5777914	1	154436642	A	T	0.56	-0.244	0.018	5.28e-42	8443	185	0.0292	No	NA	NA	NA	NA	NA	NA	NA	NA	NA	NA	NA	NA	NA	NA	NA	NA	NA	NA	NA
rs186110340	1	154415848	C	G	0.97	0.547	0.041	1.02e-40	16017	179	0.0174	No	NA	NA	NA	NA	NA	NA	NA	NA	NA	NA	NA	NA	NA	NA	NA	NA	NA	NA	NA
rs7555748	1	154450919	A	C	0.96	-0.542	0.041	1.19e-40	8443	178	0.0225	No	NA	NA	NA	NA	NA	NA	NA	NA	NA	NA	NA	NA	NA	NA	NA	NA	NA	NA	NA
rs12077870*	1	154305190	C	G	0.31	-0.135	0.01	1.17e-38	21756	170	0.0078	Yes	rs12727865 (1.0)	T	C	0.31	0	0.023	0.99	C	G	0.31	0.02	0.026	0.45	C	G	0.31	-0.072	0.043	0.09
rs12145000	1	154271310	T	C	0.02	0.535	0.041	8.72e-39	15019	169	0.0112	No	NA	NA	NA	NA	NA	NA	NA	NA	NA	NA	NA	NA	NA	NA	NA	NA	NA	NA	NA
rs1027809	1	154656371	C	G	0.09	0.211	0.016	2.09e-38	18362	168	0.0073	No	NA	NA	NA	NA	NA	NA	NA	NA	NA	NA	NA	NA	NA	NA	NA	NA	NA	NA	NA
rs78042851	1	154627572	A	C	0.97	-0.456	0.038	1.97e-33	15984	145	0.0121	No	NA	NA	NA	NA	NA	NA	NA	NA	NA	NA	NA	NA	NA	NA	NA	NA	NA	NA	NA
rs116306348	1	154653601	A	T	0.96	0.257	0.022	8.02e-33	16197	143	0.0051	No	NA	NA	NA	NA	NA	NA	NA	NA	NA	NA	NA	NA	NA	NA	NA	NA	NA	NA	NA
rs636176	1	153527773	A	G	0.08	0.301	0.026	2.41e-31	14318	135	0.0133	No	NA	NA	NA	NA	NA	NA	NA	NA	NA	NA	NA	NA	NA	NA	NA	NA	NA	NA	NA
rs139952834	1	154416805	T	C	0.02	-0.498	0.045	1.01e-28	15984	124	0.0097	No	NA	NA	NA	NA	NA	NA	NA	NA	NA	NA	NA	NA	NA	NA	NA	NA	NA	NA	NA
rs41304075	1	154507190	T	C	0.98	-0.534	0.05	2.97e-26	16590	113	0.0112	No	NA	NA	NA	NA	NA	NA	NA	NA	NA	NA	NA	NA	NA	NA	NA	NA	NA	NA	NA
rs4079531	1	154761265	A	G	0.6	-0.106	0.01	1.11e-24	20791	106	0.0054	Yes	NA	A	G	0.59	0.018	0.019	0.35	A	G	0.59	0.011	0.023	0.64	A	G	0.59	0.037	0.035	0.29
rs147889978	1	154303783	A	G	0.03	-0.349	0.035	8.68e-24	15984	101	0.0071	No	NA	NA	NA	NA	NA	NA	NA	NA	NA	NA	NA	NA	NA	NA	NA	NA	NA	NA	NA
rs2229237	1	154401796	T	C	0.01	-0.503	0.051	6.14e-23	16773	97	0.005	Yes	NA	T	C	0.01	-0.046	0.106	0.66	T	C	0.01	-0.078	0.124	0.53	T	C	0.01	0.079	0.188	0.67
rs28730731	1	153661845	T	C	0.03	0.319	0.033	1.3e-22	18883	96	0.0059	Yes	NA	T	C	0.03	0.03	0.068	0.66	T	C	0.03	-0.002	0.082	0.99	T	C	0.03	0.063	0.112	0.58
rs185104823	1	154450365	A	T	0.02	-0.478	0.049	2.4e-22	13746	95	0.009	No	NA	NA	NA	NA	NA	NA	NA	NA	NA	NA	NA	NA	NA	NA	NA	NA	NA	NA	NA
rs149551556	1	154534480	T	C	0.02	-0.457	0.049	5.12e-21	15019	88	0.0082	No	NA	NA	NA	NA	NA	NA	NA	NA	NA	NA	NA	NA	NA	NA	NA	NA	NA	NA	NA
rs138398618	1	154541717	A	G	0.02	-0.438	0.048	7.1e-20	19034	83	0.0075	No	NA	NA	NA	NA	NA	NA	NA	NA	NA	NA	NA	NA	NA	NA	NA	NA	NA	NA	NA
rs139564096	1	154505282	A	G	0.02	-0.544	0.061	4.37e-19	13843	80	0.0116	No	NA	NA	NA	NA	NA	NA	NA	NA	NA	NA	NA	NA	NA	NA	NA	NA	NA	NA	NA
rs3014811	1	153385316	T	C	0.91	-0.218	0.025	9.76e-19	14318	78	0.0078	No	NA	NA	NA	NA	NA	NA	NA	NA	NA	NA	NA	NA	NA	NA	NA	NA	NA	NA	NA
rs149481318	1	154645937	T	C	0.98	0.386	0.044	3.98e-18	15303	75	0.0058	No	NA	NA	NA	NA	NA	NA	NA	NA	NA	NA	NA	NA	NA	NA	NA	NA	NA	NA	NA
rs35619346	1	154658138	A	G	0.98	-0.415	0.048	8.29e-18	15019	74	0.0068	No	NA	NA	NA	NA	NA	NA	NA	NA	NA	NA	NA	NA	NA	NA	NA	NA	NA	NA	NA
rs149432883	1	154064138	A	G	0.11	-0.126	0.015	6.91e-17	21756	70	0.0031	Yes	NA	A	G	0.1	0.004	0.037	0.92	A	G	0.1	0.038	0.043	0.38	A	G	0.1	-0.087	0.064	0.17
rs148862587	1	153689445	A	G	0.04	0.272	0.033	1.25e-16	13118	69	0.0057	No	NA	NA	NA	NA	NA	NA	NA	NA	NA	NA	NA	NA	NA	NA	NA	NA	NA	NA	NA
rs200891564	1	153714956	C	G	0.14	-0.215	0.027	1.24e-15	8443	64	0.0112	No	NA	NA	NA	NA	NA	NA	NA	NA	NA	NA	NA	NA	NA	NA	NA	NA	NA	NA	NA
rs72700982	1	152541062	T	C	0.95	-0.199	0.025	4.88e-15	19360	61	0.0038	No	NA	NA	NA	NA	NA	NA	NA	NA	NA	NA	NA	NA	NA	NA	NA	NA	NA	NA	NA
rs113191295	1	153912623	A	G	0.06	0.151	0.02	7.5e-15	17397	60	0.0026	No	NA	NA	NA	NA	NA	NA	NA	NA	NA	NA	NA	NA	NA	NA	NA	NA	NA	NA	NA
rs7532276	1	154562625	C	G	0.46	-0.15	0.02	1.42e-14	8443	59	0.0112	No	NA	NA	NA	NA	NA	NA	NA	NA	NA	NA	NA	NA	NA	NA	NA	NA	NA	NA	NA
rs115513320	1	154668908	T	G	0.01	0.479	0.064	6.52e-14	13113	56	0.0045	No	NA	NA	NA	NA	NA	NA	NA	NA	NA	NA	NA	NA	NA	NA	NA	NA	NA	NA	NA
rs202002227	1	154506369	A	T	0.82	0.145	0.021	2.6e-12	8443	49	0.0062	No	NA	NA	NA	NA	NA	NA	NA	NA	NA	NA	NA	NA	NA	NA	NA	NA	NA	NA	NA
rs12043822	1	154695000	A	G	0.04	0.251	0.036	2.54e-12	15019	49	0.0048	No	NA	NA	NA	NA	NA	NA	NA	NA	NA	NA	NA	NA	NA	NA	NA	NA	NA	NA	NA
rs116179745	1	154374201	T	C	0.99	0.404	0.059	5.11e-12	13843	48	0.0032	No	NA	NA	NA	NA	NA	NA	NA	NA	NA	NA	NA	NA	NA	NA	NA	NA	NA	NA	NA
rs192159309	1	153492583	A	G	0.07	-0.135	0.019	3.98e-12	16197	48	0.0024	No	NA	NA	NA	NA	NA	NA	NA	NA	NA	NA	NA	NA	NA	NA	NA	NA	NA	NA	NA
rs34845300	1	153755335	A	C	0.06	-0.127	0.018	3.83e-12	20556	48	0.0018	Yes	NA	A	C	0.08	0.074	0.047	0.11	A	C	0.08	0.048	0.054	0.37	A	C	0.08	0.185	0.088	0.04
rs41313882	1	153745380	A	G	0.02	0.268	0.039	8.25e-12	15984	47	0.0028	Yes	NA	A	G	0.02	-0.026	0.085	0.77	A	G	0.02	0.046	0.098	0.64	A	G	0.02	-0.283	0.162	0.08
rs4590630	1	153454674	T	C	0.77	-0.081	0.012	1.11e-11	18362	46	0.0023	No	NA	NA	NA	NA	NA	NA	NA	NA	NA	NA	NA	NA	NA	NA	NA	NA	NA	NA	NA
rs34961571	1	153221438	T	G	0.93	-0.115	0.017	1.16e-11	21756	46	0.0017	Yes	NA	G	T	0.07	0.017	0.047	0.71	G	T	0.07	0.041	0.054	0.45	G	T	0.07	-0.064	0.089	0.47
rs74847129	1	154730375	A	G	0.09	0.104	0.016	3.4e-11	21756	44	0.0018	Yes	NA	A	G	0.09	-0.014	0.039	0.72	A	G	0.09	-0.043	0.046	0.36	A	G	0.09	0.051	0.068	0.46
rs144671207	1	154690089	A	G	0.02	0.353	0.053	3.09e-11	14187	44	0.0049	No	NA	NA	NA	NA	NA	NA	NA	NA	NA	NA	NA	NA	NA	NA	NA	NA	NA	NA	NA
rs41265183	1	153602553	T	C	0.09	-0.109	0.017	1.9e-10	17397	41	0.0019	No	NA	NA	NA	NA	NA	NA	NA	NA	NA	NA	NA	NA	NA	NA	NA	NA	NA	NA	NA
rs75213163	1	154093637	T	C	0.02	0.361	0.056	1.37e-10	13898	41	0.0051	No	NA	NA	NA	NA	NA	NA	NA	NA	NA	NA	NA	NA	NA	NA	NA	NA	NA	NA	NA
rs6426934	1	154755636	T	C	0.21	-0.075	0.012	1.14e-10	21756	41	0.0018	Yes	NA	C	T	0.73	0.01	0.026	0.69	C	T	0.73	0.013	0.03	0.65	C	T	0.73	0.005	0.048	0.91
rs12068256	1	153743289	C	G	0.7	-0.074	0.012	1.29e-10	20791	41	0.0023	No	NA	NA	NA	NA	NA	NA	NA	NA	NA	NA	NA	NA	NA	NA	NA	NA	NA	NA	NA
rs146954548	1	153997684	A	G	0.02	0.385	0.06	1.24e-10	14187	41	0.0058	No	NA	NA	NA	NA	NA	NA	NA	NA	NA	NA	NA	NA	NA	NA	NA	NA	NA	NA	NA
rs6663192	1	154701057	A	C	0.52	0.071	0.011	2.57e-10	17397	40	0.0025	No	NA	NA	NA	NA	NA	NA	NA	NA	NA	NA	NA	NA	NA	NA	NA	NA	NA	NA	NA
rs78651737	1	154716887	T	C	0.08	-0.116	0.018	2.44e-10	17397	40	0.002	No	NA	NA	NA	NA	NA	NA	NA	NA	NA	NA	NA	NA	NA	NA	NA	NA	NA	NA	NA
rs2071576	1	153538449	T	C	0.8	-0.086	0.014	4.4e-10	17397	39	0.0024	No	NA	NA	NA	NA	NA	NA	NA	NA	NA	NA	NA	NA	NA	NA	NA	NA	NA	NA	NA
rs72700223	1	154707303	A	G	0.07	-0.153	0.025	8.37e-10	16219	38	0.003	No	NA	NA	NA	NA	NA	NA	NA	NA	NA	NA	NA	NA	NA	NA	NA	NA	NA	NA	NA
rs79120771	1	154759143	A	G	0.02	0.26	0.042	5.75e-10	18076	38	0.0027	No	NA	NA	NA	NA	NA	NA	NA	NA	NA	NA	NA	NA	NA	NA	NA	NA	NA	NA	NA
rs555691621	1	153997410	T	G	0.17	-0.142	0.024	1.54e-09	8443	37	0.0057	No	NA	NA	NA	NA	NA	NA	NA	NA	NA	NA	NA	NA	NA	NA	NA	NA	NA	NA	NA
rs4845663	1	154692088	T	C	0.61	0.063	0.01	1.18e-09	21756	37	0.0019	Yes	NA	C	T	0.4	-0.026	0.023	0.27	C	T	0.4	-0.039	0.027	0.15	NA	NA	NA	NA	NA	NA
rs821432	1	153311960	A	G	0.09	0.096	0.016	4.1e-09	18362	35	0.0015	No	NA	NA	NA	NA	NA	NA	NA	NA	NA	NA	NA	NA	NA	NA	NA	NA	NA	NA	NA
rs4845397	1	154832304	T	C	0.28	-0.062	0.011	5.15e-09	21756	34	0.0016	Yes	NA	C	T	0.66	-0.018	0.025	0.47	C	T	0.66	-0.039	0.03	0.2	C	T	0.67	0.041	0.044	0.35
rs72708783	1	153443358	A	T	0.05	0.185	0.032	5.51e-09	15019	34	0.0032	No	NA	NA	NA	NA	NA	NA	NA	NA	NA	NA	NA	NA	NA	NA	NA	NA	NA	NA	NA
rs1218551	1	154801173	T	C	0.64	-0.06	0.01	5.62e-09	21756	34	0.0017	Yes	NA	T	C	0.6	0.029	0.025	0.25	T	C	0.6	0.03	0.03	0.32	T	C	0.6	0.052	0.044	0.24
rs6667045	1	154726567	T	C	0.11	0.084	0.015	8.76e-09	21756	33	0.0014	Yes	NA	T	C	0.11	0.029	0.036	0.42	T	C	0.11	0.009	0.042	0.83	T	C	0.11	0.067	0.062	0.28
rs12129468*	1	153821944	A	T	0.36	0.057	0.01	7.94e-09	21756	33	0.0015	Yes	rs1832582 (0.84)	A	G	0.36	-0.007	0.024	0.77	A	T	0.36	-0.01	0.028	0.71	A	T	0.36	0.013	0.041	0.75
rs74583754	1	153577006	A	G	0.02	0.308	0.056	3.08e-08	13749	31	0.0037	No	NA	NA	NA	NA	NA	NA	NA	NA	NA	NA	NA	NA	NA	NA	NA	NA	NA	NA	NA
rs7528919	1	154699134	C	G	0.14	0.082	0.015	2.85e-08	20791	31	0.0016	No	NA	NA	NA	NA	NA	NA	NA	NA	NA	NA	NA	NA	NA	NA	NA	NA	NA	NA	NA
rs114853077	1	154852735	T	C	0.02	0.221	0.04	2.3e-08	19378	31	0.0019	No	NA	NA	NA	NA	NA	NA	NA	NA	NA	NA	NA	NA	NA	NA	NA	NA	NA	NA	NA
rs954785	1	154770139	T	G	0.79	-0.072	0.013	2.1e-08	18362	31	0.0017	No	NA	NA	NA	NA	NA	NA	NA	NA	NA	NA	NA	NA	NA	NA	NA	NA	NA	NA	NA
rs137912339	1	154264721	T	C	0.01	-0.346	0.063	4.31e-08	13113	30	0.0024	No	NA	NA	NA	NA	NA	NA	NA	NA	NA	NA	NA	NA	NA	NA	NA	NA	NA	NA	NA
Chr, chromosme; EA, effect allele; eaf, effect allele frequency; GWAS, genome wide association study; IA, intracranial aneurysm;OA, other allele; SE, standard error; SNP, single-nucleotide polymorphism; VE, variance explained.
*Proxy SNPs were used for these SNPs (r^2>0.8).
† This SNP was excluded after performing harmonising procedure.

## Sheet: Table S2
Table S2 Characteristics of CRP-associated SNPs
			sIL6R GWAS										IA GWAS						SAH GWAS						uIA GWAS
SNP	Chr	Position	EA	OA	eaf	beta	se	p	F-statistic	VE	Identified in IA GWAS	Proxy SNP	EA	OA	eaf	beta	se	p	EA	OA	eaf	beta	se	p	EA	OA	eaf	beta	se	p
rs2794520	1	159678816	T	C	0.33	-0.182	0.004	4.17E-523	2070	0.0147	Yes	NA	T	C	0.33	0.019	0.02	0.35	T	C	0.34	0.026	0.024	0.27	T	C	0.33	-0.006	0.036	0.86
rs4420638	19	45422946	G	A	0.18	-0.229	0.006	1.23e-305	1457	0.0155	No	NA	NA	NA	NA	NA	NA	NA	NA	NA	NA	NA	NA	NA	NA	NA	NA	NA	NA	NA
rs7310409	12	121424861	G	A	0.61	0.137	0.004	2.54e-299	1173	0.0089	Yes	NA	G	A	0.59	-0.033	0.021	0.12	G	A	0.59	-0.034	0.024	0.17	G	A	0.59	-0.039	0.039	0.32
rs1805096	1	66102257	A	G	0.39	-0.104	0.004	2.17e-183	676	0.0051	Yes	NA	A	G	0.38	0.023	0.02	0.24	A	G	0.39	0.045	0.023	0.05	A	G	0.38	-0.042	0.035	0.23
rs4129267	1	154426264	T	C	0.39	-0.088	0.004	1.2e-129	484	0.0037	Yes	NA	T	C	0.38	0.001	0.021	0.96	T	C	0.38	-0.011	0.024	0.64	T	C	0.38	0.038	0.039	0.33
rs1260326	2	27730940	C	T	0.61	-0.073	0.004	2.72e-92	333	0.0025	Yes	NA	C	T	0.58	-0.06	0.021	0	C	T	0.58	-0.066	0.025	0.01	C	T	0.57	-0.054	0.04	0.18
rs13409371	2	113838145	A	G	0.43	0.048	0.004	5.07e-36	144	0.0011	Yes	NA	A	G	0.38	0	0.021	1	A	G	0.38	0.009	0.025	0.73	A	G	0.38	-0.01	0.035	0.78
rs13233571	7	72971231	T	C	0.12	-0.057	0.005	2.95e-25	130	0.0007	Yes	NA	T	C	0.12	-0.022	0.034	0.52	T	C	0.12	-0.009	0.039	0.81	T	C	0.12	-0.055	0.059	0.35
rs4841132	8	9183596	G	A	0.91	0.065	0.006	2e-25	117	0.0007	No	NA	NA	NA	NA	NA	NA	NA	NA	NA	NA	NA	NA	NA	NA	NA	NA	NA	NA	NA
rs2836878	21	40465534	A	G	0.27	-0.043	0.004	7.71e-26	116	0.0007	Yes	NA	A	G	0.27	0.009	0.023	0.71	A	G	0.27	0	0.027	1	A	G	0.27	0.038	0.043	0.37
rs1800961	20	43042364	T	C	0.03	-0.112	0.011	4.63e-23	104	0.0008	Yes	NA	T	C	0.04	-0.114	0.052	0.03	T	C	0.04	-0.106	0.062	0.09	T	C	0.04	-0.144	0.093	0.12
rs10521222	16	51158710	T	C	0.05	-0.104	0.011	2.06e-22	89	0.0009	No	NA	NA	NA	NA	NA	NA	NA	NA	NA	NA	NA	NA	NA	NA	NA	NA	NA	NA	NA
rs10925027	1	247612562	C	T	0.6	-0.036	0.004	4.25e-21	81	0.0006	Yes	NA	C	T	0.57	0.01	0.023	0.65	C	T	0.57	0.019	0.027	0.47	C	T	0.57	-0.008	0.039	0.84
rs2239222	14	73011885	G	A	0.36	0.035	0.004	9.87e-20	77	0.0006	Yes	NA	G	A	0.36	0.004	0.022	0.85	G	A	0.36	-0.006	0.026	0.82	G	A	0.36	0.051	0.042	0.22
rs1558902*	16	53803574	A	T	0.41	0.034	0.004	5.2e-20	72	0.0006	Yes	rs1421085 (1.0)	C	T	0.41	0.024	0.022	0.29	A	T	0.41	0.024	0.026	0.36	A	T	0.41	0.021	0.039	0.58
rs9271608	6	32591588	G	A	0.22	0.042	0.005	2.33e-17	71	0.0006	No	NA	NA	NA	NA	NA	NA	NA	NA	NA	NA	NA	NA	NA	NA	NA	NA	NA	NA	NA
rs10778215*†	12	103537266	A	T	0.49	-0.033	0.004	1.86e-20	68	0.0005	Yes	NA	NA	NA	NA	NA	NA	NA	NA	NA	NA	NA	NA	NA	NA	NA	NA	NA	NA	NA
rs10838687	11	47312892	G	T	0.22	-0.031	0.004	9.12e-13	60	0.0003	Yes	NA	G	T	0.23	-0.034	0.025	0.17	G	T	0.23	-0.034	0.029	0.24	G	T	0.23	-0.037	0.047	0.43
rs2293476*	1	40036847	C	G	0.23	0.03	0.004	8.27e-13	56	0.0003	Yes	rs61781364 (1.0)	G	A	0.23	0.013	0.025	0.6	C	G	0.23	0.006	0.029	0.84	C	G	0.22	0.01	0.047	0.83
rs340005	15	60878030	A	G	0.62	0.03	0.004	1.01e-15	56	0.0004	Yes	NA	A	G	0.6	-0.022	0.023	0.35	A	G	0.6	-0.04	0.027	0.14	A	G	0.6	0.014	0.04	0.74
rs10512597	17	72699833	C	T	0.82	0.037	0.005	4.44e-14	55	0.0004	Yes	NA	C	T	0.74	-0.01	0.027	0.71	C	T	0.75	-0.007	0.031	0.82	C	T	0.74	-0.017	0.049	0.73
rs1736060	8	11664738	T	C	0.6	0.029	0.004	2.6e-13	53	0.0004	No	NA	NA	NA	NA	NA	NA	NA	NA	NA	NA	NA	NA	NA	NA	NA	NA	NA	NA	NA
rs11108056*†	12	95855385	G	C	0.42	-0.028	0.004	5.42e-14	49	0.0004	Yes	NA	NA	NA	NA	NA	NA	NA	NA	NA	NA	NA	NA	NA	NA	NA	NA	NA	NA	NA
rs1880241	7	22759469	G	A	0.48	-0.028	0.004	8.41e-14	49	0.0004	Yes	NA	G	A	0.47	0.019	0.022	0.39	G	A	0.47	0.009	0.026	0.74	G	A	0.47	0.043	0.039	0.27
rs6001193	22	39074737	G	A	0.35	-0.028	0.004	6.53e-14	49	0.0004	No	NA	NA	NA	NA	NA	NA	NA	NA	NA	NA	NA	NA	NA	NA	NA	NA	NA	NA	NA
rs1514895	3	170705693	G	A	0.29	0.027	0.004	2.7e-09	46	0.0003	Yes	NA	G	A	0.28	0.044	0.023	0.06	G	A	0.28	0.035	0.027	0.19	G	A	0.28	0.078	0.043	0.07
rs2064009	8	117007850	T	C	0.58	0.027	0.004	2.28e-14	46	0.0004	Yes	NA	T	C	0.55	-0.003	0.024	0.9	T	C	0.55	-0.002	0.029	0.95	T	C	0.55	-0.01	0.043	0.81
rs4092465	18	55080437	G	A	0.65	0.027	0.004	3.11e-10	46	0.0003	No	NA	NA	NA	NA	NA	NA	NA	NA	NA	NA	NA	NA	NA	NA	NA	NA	NA	NA	NA
rs9284725	2	102744854	A	C	0.76	-0.027	0.004	7.34e-11	46	0.0003	Yes	NA	A	C	0.71	0.005	0.025	0.85	A	C	0.72	-0.022	0.029	0.45	A	C	0.71	0.098	0.047	0.04
rs10832027	11	13357183	A	G	0.67	0.026	0.004	4.43e-12	42	0.0003	Yes	NA	A	G	0.63	0.011	0.022	0.63	A	G	0.63	0.025	0.025	0.31	A	G	0.63	-0.027	0.041	0.51
rs9385532	6	130371227	C	T	0.67	0.026	0.004	1.9e-11	42	0.0003	Yes	NA	C	T	0.64	0.009	0.021	0.66	C	T	0.64	0.01	0.026	0.7	C	T	0.65	-0.005	0.036	0.88
17:58001690	17	58001690	G	GA	0.44	-0.026	0.004	9.5e-10	42	0.0003	No	NA	NA	NA	NA	NA	NA	NA	NA	NA	NA	NA	NA	NA	NA	NA	NA	NA	NA	NA
rs112635299	14	94838142	T	G	0.02	-0.107	0.017	2.1e-10	40	0.0004	Yes	NA	T	G	0.02	0.077	0.077	0.32	T	G	0.02	0.085	0.089	0.34	T	G	0.02	0.028	0.144	0.85
rs1189402	15	53728154	G	A	0.38	-0.025	0.004	3.9e-09	39	0.0003	Yes	NA	G	A	0.38	-0.005	0.021	0.81	G	A	0.38	-0.008	0.025	0.75	G	A	0.39	-0.001	0.04	0.98
rs1441169	2	214033530	G	A	0.53	-0.025	0.004	2.27e-11	39	0.0003	Yes	NA	G	A	0.53	-0.035	0.024	0.15	G	A	0.53	-0.039	0.029	0.17	G	A	0.53	-0.051	0.043	0.23
rs1490384	6	126851160	T	C	0.51	-0.025	0.004	2.65e-12	39	0.0003	Yes	NA	T	C	0.49	0.009	0.022	0.7	T	C	0.49	0.006	0.026	0.82	T	C	0.49	0.027	0.038	0.49
rs2352975	3	49891885	C	T	0.3	0.025	0.004	6.43e-10	39	0.0003	Yes	NA	C	T	0.3	-0.01	0.024	0.7	C	T	0.3	0.028	0.029	0.32	C	T	0.3	-0.067	0.043	0.11
rs2852151	18	12841176	A	G	0.4	0.025	0.004	1.36e-11	39	0.0003	Yes	NA	A	G	0.41	-0.012	0.023	0.6	A	G	0.4	-0.036	0.027	0.17	A	G	0.41	0.018	0.039	0.65
rs12995480	2	629881	C	T	0.83	0.031	0.005	1.24e-10	38	0.0003	Yes	NA	C	T	0.75	-0.031	0.031	0.33	C	T	0.75	-0.039	0.036	0.28	C	T	0.75	-0.042	0.059	0.47
rs469772	1	91530305	T	C	0.19	-0.031	0.005	5.54e-12	38	0.0003	Yes	NA	T	C	0.2	0.006	0.028	0.83	T	C	0.2	0.001	0.033	0.97	T	C	0.2	0.057	0.049	0.24
rs75460349	1	27180088	A	C	0.97	0.086	0.014	4.5e-10	38	0.0004	Yes	NA	C	A	0.03	-0.046	0.071	0.52	C	A	0.03	-0.174	0.085	0.04	C	A	0.03	0.193	0.121	0.11
rs1051338	10	91007360	G	T	0.31	0.024	0.004	2.27e-09	36	0.0002	Yes	NA	G	T	0.3	-0.025	0.023	0.27	G	T	0.3	-0.033	0.026	0.21	G	T	0.3	-0.001	0.043	0.98
rs12960928	18	57897803	C	T	0.27	0.024	0.004	1.91e-09	36	0.0002	Yes	NA	C	T	0.26	-0.015	0.024	0.53	C	T	0.26	-0.012	0.027	0.66	C	T	0.26	-0.01	0.044	0.82
rs687339*	3	135932359	T	C	0.78	-0.03	0.005	2.8e-10	36	0.0003	Yes	rs61791757 (0.95)	G	A	0.22	0.013	0.027	0.64	T	C	0.22	0.007	0.032	0.83	T	C	0.22	0.022	0.047	0.64
3:47431869	3	47431869	G	GTCT	0.59	0.024	0.004	1.1e-08	36	0.0003	No	NA	NA	NA	NA	NA	NA	NA	NA	NA	NA	NA	NA	NA	NA	NA	NA	NA	NA	NA
rs12202641	6	116314634	T	C	0.39	-0.023	0.004	3e-10	33	0.0003	Yes	NA	T	C	0.4	-0.004	0.021	0.86	T	C	0.39	-0.01	0.025	0.68	T	C	0.4	-0.003	0.039	0.93
rs2315008	20	62343956	G	T	0.69	0.023	0.004	5.36e-10	33	0.0002	Yes	NA	G	T	0.65	0.041	0.022	0.06	G	T	0.65	0.036	0.026	0.16	G	T	0.65	0.032	0.042	0.44
rs643434	9	136142355	A	G	0.37	0.023	0.004	1.02e-09	33	0.0002	Yes	NA	A	G	0.37	-0.009	0.021	0.69	A	G	0.37	-0.034	0.025	0.17	A	G	0.37	0.047	0.04	0.24
rs17658229	5	172191052	C	T	0.05	0.056	0.01	5.5e-09	31	0.0003	Yes	NA	C	T	0.05	-0.084	0.053	0.11	C	T	0.05	-0.125	0.062	0.04	C	T	0.05	0.003	0.091	0.97
rs7795281*	7	74122854	A	G	0.76	0.028	0.005	3.1e-08	31	0.0003	Yes	rs4717907 (1.0)	A	G	0.24	0.002	0.026	0.93	G	A	0.24	0.001	0.031	0.98	G	A	0.25	0.02	0.045	0.65
rs1582763	11	60021948	A	G	0.37	-0.022	0.004	2.37e-09	30	0.0002	Yes	NA	A	G	0.37	0.016	0.023	0.48	A	G	0.36	0	0.027	1	A	G	0.37	0.055	0.04	0.17
rs4246598	2	88438050	A	C	0.46	0.022	0.004	5.11e-10	30	0.0002	Yes	NA	A	C	0.48	0.017	0.022	0.46	A	C	0.48	0.01	0.026	0.72	A	C	0.47	0.056	0.039	0.15
rs4774590	15	51745277	A	G	0.35	-0.022	0.004	2.71e-08	30	0.0002	Yes	NA	A	G	0.4	-0.025	0.023	0.28	A	G	0.41	-0.008	0.027	0.77	A	G	0.4	-0.053	0.04	0.19
rs7121935	11	72496148	A	G	0.38	-0.022	0.004	5.28e-09	30	0.0002	Yes	NA	A	G	0.37	0.009	0.022	0.66	A	G	0.37	-0.004	0.025	0.86	A	G	0.37	0.051	0.04	0.21
rs9611441*†	22	41339367	C	G	0.46	-0.022	0.004	1.4e-08	30	0.0002	Yes	NA	NA	NA	NA	NA	NA	NA	NA	NA	NA	NA	NA	NA	NA	NA	NA	NA	NA	NA
rs2710804	7	36084529	C	T	0.37	0.021	0.004	1.3e-08	28	0.0002	Yes	NA	C	T	0.37	-0.008	0.021	0.7	C	T	0.37	0.003	0.025	0.91	C	T	0.37	-0.025	0.04	0.53
rs178810	17	16097430	T	C	0.56	0.02	0.004	2.95e-08	25	0.0002	Yes	NA	T	C	0.55	0	0.023	0.99	T	C	0.55	-0.013	0.027	0.62	T	C	0.55	0.022	0.04	0.58
rs2891677	8	126344208	T	C	0.54	0.02	0.004	1.59e-08	25	0.0002	Yes	NA	T	C	0.52	-0.007	0.022	0.76	T	C	0.52	-0.007	0.026	0.79	T	C	0.53	-0.045	0.039	0.25
Chr, chromosme; EA, effect allele; eaf, effect allele frequency; GWAS, genome wide association study; IA, intracranial aneurysm;OA, other allele; SE, standard error; SNP, single-nucleotide polymorphism; VE, variance explained.
* Proxy SNPs were identified for these SNPs (r^2>0.8).
† These SNPs were excluded after performing harmonising procedure.

## Sheet: Table S3
Table S3 Power to detect a relative difference (in %) in IA risk for a 1-unit difference in log-transformed sIL6R with an alpha of 5%.
	relative difference in %
	4.4	5.25	7.9	5	10	15
IA	0.8	-	-	0.89	1	1
SAH	-	0.8	-	0.76	1	1
uIA	-	-	0.8	0.42	0.94	1
Variance explained by the 22 sIL6R-associated variants jointly was estimated to be at least 0.6.
IA, intracranial aneurysm; SAH, subarachnoid hemorrhage; sIL6R, soluble interleukin-6 receptor; uIA, unruptured intracranial aneurysm.

## Sheet: Table S4
Table S4 Power to detect a relative difference (in %) in IA risk for a 1-unit difference in log-transformed CRP with an alpha of 5%
	relative difference in %
	0.05	0.1	0.15	0.155	0.182	0.2	0.25	0.28	0.3	0.35
IA	0.15	0.45	0.78	0.8	-	0.95	1	-	1	1
SAH	0.12	0.34	0.63	-	0.8	0.86	0.97	-	1	1
uIA	0.08	0.17	0.32	-	-	0.51	0.7	0.8	0.85	0.94
Variance explained by the 46 CRP-associated variants jointly was estimated to be about 0.05.
CRP, C-reactive protein; IA, intracranial aneurysm; SAH, subarachnoid hemorrhage; uIA, unruptured intracranial aneurysm.

## Sheet: Table S5
Table S5 LDSC Regression
		AA	SAH	uIA	UK_AAA	UK_AA
	AA	-	-	-	-	-
	SAH	1.0101(0.0154),0	-	-	-	-
	uIA	0.9686(0.0672),4.42e-47	0.966(0.1395),4.36e-12	-	-	-
	UK_AAA	0.3656(0.1618),0.0239	0.3422(0.1791),0.0561	0.4052(0.219),0.0643	-	-
	UK_AA	0.271(0.1093),0.0132	0.2(0.1186),0.0916	0.3626(0.1667),0.0296	0.9241(0.0603),4.64e-53	-
	CRP	0.1636(0.0448),0.0003	0.1502(0.0489),0.0021	0.1515(0.0584),0.0095	0.2665(0.0887),0.0026	0.2233(0.0672),0.0009
	AAA, abdominal aortic aneurysm; AA, aortic aneurysm; CRP, C-reactive protein; IA, intracranial aneurysm; SAH, subarachnoid hemorrhage; uIA, unruptured IA.
	Genetic correlation value, standard error, and p value were presented in each cell.
